# Supplementary material for: Invaders taking over—Mollusc faunal change in volcanic barrier lakes of the Albertine Rift biodiversity hotspot
Source: PLoS One. 2026 Jun 30;21(6):e0352648. doi: 10.1371/journal.pone.0352648 (PMC13318018; doi:10.1371/journal.pone.0352648)
Supplement: S1 Data sheet — Where: Lake Ruhondo sites; RWA13, RWA14, RWA15, RWA17, RWA18, RWA19, RWA20, RWA21, RWA22, RWA23, RWA24, RWA25, Lake Burera sites; RWA08. Lake Bunyonyi; UGA04, UGA07, UGA08, UGA09. Mutanda-Mulehe System sites; UGA14, UGA15, UGA10, UGA13, UGA08. (XLSX) [file pone.0352648.s014.xlsx]

## Sheet: Sheet1
Site	Locality	Altitude	DO	pH	Temp	EC	Stones	Detritus	Sapropel	Vegetation	Fishing	Boating	Settlement	Water sport	Agriculture	Procambarus	Lake
RWA08	Burera	1861	6.79	7.85	26.09	181.67	0	1	0	1	1	1	1	0	0	1	1
RWA13	Ruhondo	1754	2.31	7.48	22.22	421.33	0	0	0	0	1	0	1	1	1	0	1
RWA14	Ruhondo	1760	6.07	8.1	22.71	416.33	0	0	1	1	1	0	1	1	1	0	1
RWA15	Ruhondo	1761	6.4	8.3	23.2	412	0	0	0	0	1	0	1	1	1	0	1
RWA17	Ruhondo	1756	6.13	8.18	23.81	416.67	0	0	1	1	1	1	0	0	0	1	1
RWA18	Ruhondo	1760	5.12	7.84	23.8	420.33	0	0	1	1	1	1	0	0	0	0	1
RWA19	Ruhondo	1762	6.97	8.32	23.62	401.33	0	0	0	0	1	0	1	1	1	0	1
RWA20	Ruhondo	1757	6.23	8.58	22.95	406.33	0	0	0	0	1	0	0	1	1	0	1
RWA21	Ruhondo	1757	6.97	8.42	22.78	406	0	0	1	0	1	0	1	1	1	0	1
RWA22	Ruhondo	1754	6.8	8.78	23.2	382.67	0	0	1	0	1	0	1	1	0	1	1
RWA23	Ruhondo	1758	6.59	8.33	22.44	415.33	0	0	0	0	1	0	1	1	0	1	1
RWA24	Ruhondo	1764	7.23	8.33	22.45	425.33	0	0	1	1	1	0	1	1	0	1	1
RWA25	Ruhondo	1758	7.23	8.33	22.78	417	0	0	0	0	1	1	0	0	0	1	1
UGA04	Bunyonyi	1938	3.75	8.82	23.42	234	1	0	0	1	0	0	1	0	0	1	1
UGA07	Bunyonyi	1951	4.51	8.54	19.6	104	1	1	0	1	0	0	0	0	1	0	0
UGA08	Bunyonyi	1954	5.54	8.77	24	246	0	1	1	1	1	0	1	0	1	0	1
UGA09	Bunyonyi	1922	4.65	8.45	28.1	223	0	1	1	1	0	0	0	0	1	1	1
UGA14	Mutanda_Mulehe	1793	5.97	8.97	23.29	215	0	1	1	1	0	0	1	0	0	0	1
UGA15	Mutanda_Mulehe	1776	3.99	8.81	21.23	358	0	1	0	1	0	0	0	0	0	0	1
UGA10	Mutanda_Mulehe	1831	4.58	8.82	21.5	218	0	1	1	1	0	0	0	0	1	0	1
UGA13	Mutanda_Mulehe	1781	5.12	8.3	19.9	217	1	0	0	1	0	0	0	0	1	0	1
UGA08	Mutanda_Mulehe	1803	5.1	8.39	23.32	218	1	1	0	1	0	0	0	0	1	1	0
