# Supplementary material for: Invaders taking over—Mollusc faunal change in volcanic barrier lakes of the Albertine Rift biodiversity hotspot
Source: PLoS One. 2026 Jun 30;21(6):e0352648. doi: 10.1371/journal.pone.0352648 (PMC13318018; doi:10.1371/journal.pone.0352648)
Supplement: S2 Data sheet — Where: Lake Ruhondo sites; RWA13, RWA14, RWA15, RWA17, RWA18, RWA19, RWA20, RWA21, RWA22, RWA23, RWA24, RWA25, Lake Burera sites; RWA08. Lake Bunyonyi; UGA04, UGA07, UGA08, UGA09. Mutanda-Mulehe System sites; UGA14, UGA15, UGA10, UGA13, UGA08. (XLSX) [file pone.0352648.s015.xlsx]

## Sheet: Sheet1
Site	Melanoides tuberculata	Radix natalensis	Biomphalaria pfeifferi	Bulinus tropicus	Bulinus trancutus	Lentorbis sp	Bellamya unicolar	physa acuta	Pila ovata	Segmentorbis angustus	Euglesa sp. I	Euglesa sp. II	Euglesa sp. III	E. cf. keniana	Sphaerium sp.	Biomphalaria cf. choanomphala	Afrogyrorbis sp.	Gyraulus sp.
RWA08	1	0	0	0	0	0	0	0	0	0	0	0	0	0	0	0	0	0
RWA13	171	1	0	0	0	0	0	0	0	0	0	0	0	0	3	0	0	0
RWA14	123	2	0	5	0	0	0	0	0	0	0	0	0	0	0	0	0	0
RWA15	95	1	17	0	10	0	0	0	0	0	0	0	0	0	0	0	0	0
RWA17	58	6	21	0	0	0	0	0	0	0	0	0	0	0	3	0	0	0
RWA18	72	0	0	0	0	0	0	0	0	0	0	0	0	0	3	0	0	0
RWA19	26	3	0	0	0	0	0	0	0	0	0	0	0	0	0	0	0	0
RWA20	7	4	54	0	5	2	0	0	0	0	0	0	0	0	0	0	0	0
RWA21	34	17	1	0	2	0	0	0	0	0	0	0	0	0	0	0	0	0
RWA22	3	9	41	0	5	0	0	0	0	0	0	0	0	0	0	0	0	0
RWA23	0	0	0	0	0	0	0	0	0	0	0	0	0	0	2	0	0	0
RWA24	8	3	0	0	0	0	0	0	0	0	0	0	0	0	0	0	0	0
RWA25	25	6	0	0	1	0	1	0	0	0	0	0	0	0	0	0	0	0
UGA04	12	0	0	0	3	0	0	0	0	0	0	0	0	0	0	56	0	0
UGA07	0	18	0	0	0	0	0	0	0	0	0	0	0	0	0	0	0	0
UGA08	0	0	0	0	0	0	0	0	0	13	0	0	0	0	9	0	0	0
UGA09	0	1	0	0	0	0	0	0	0	0	0	0	0	0	0	0	6	0
UGA14	0	2	0	0	0	0	0	0	0	0	0	0	0	0	0	0	0	0
UGA15	0	0	0	0	0	0	0	0	0	0	0	0	0	0	0	23	0	2
UGA10	9	5	0	0	2	0	0	0	2	0	0	0	0	0	0	0	0	0
UGA13	0	2	0	0	0	0	0	0	0	0	0	0	0	0	0	0	0	0
UGA08	2	0	0	0	9	0	0	0	0	0	0	0	0	0	0	7	0	0
